# Supplementary material for: Effects of Different Live-Preservation Methods on Soft-Shell Hardening and Flavor Characteristics of the Mud Crab (Scylla paramamosain)
Source: Foods. 2026 Jan 17;15(2):344. doi: 10.3390/foods15020344 (PMC12841251; doi:10.3390/foods15020344)
Supplement: Supplementary file 1 [file foods-15-00344-s001.zip]

Archive with 2 entries (2 files):
- foods-4063567-supplementary-Table S1.docx
- foods-4063567-supplementary-Table S2.csv
