# Supplementary material for: Effects of Different Live-Preservation Methods on Soft-Shell Hardening and Flavor Characteristics of the Mud Crab (Scylla paramamosain)
Source: Foods. 2026 Jan 17;15(2):344. doi: 10.3390/foods15020344 (PMC12841251; doi:10.3390/foods15020344)
Supplement: Supplementary file 1 [file foods-15-00344-s001.zip › foods-4063567-supplementary-Table S2.csv]

First Category	Second Category	Pathway ID	Description	c952 numbers	c952_Gene_ids	c952_Gene_names
Metabolism	Amino acid metabolism	map00310	Lysine degradation	3	gene-LOC135113127,gene-LOC135116433,gene-LOC135099764	LOC135116433;LOC135113127;LOC135099764
Metabolism	Amino acid metabolism	map00250	Alanine, aspartate and glutamate metabolism	3	gene-LOC135092682,gene-LOC135108749,gene-LOC135112063	LOC135112063;LOC135092682;LOC135108749
Metabolism	Lipid metabolism	map00061	Fatty acid biosynthesis	1	gene-LOC135088713	LOC135088713
Metabolism	Metabolism of cofactors and vitamins	map00790	Folate biosynthesis	3	gene-LOC135091012,gene-LOC135093357,gene-LOC135113540	LOC135093357;LOC135113540;LOC135091012
Metabolism	Lipid metabolism	map00140	Steroid hormone biosynthesis	6	gene-LOC135107434,gene-LOC135109388,gene-LOC135089171,gene-LOC135112832,gene-LOC135112829,gene-LOC135098254	LOC135112832;LOC135109388;LOC135098254;LOC135089171;LOC135107434;LOC135112829
Metabolism	Metabolism of other amino acids	map00410	beta-Alanine metabolism	1	gene-LOC135104201	LOC135104201
Metabolism	Metabolism of other amino acids	map00440	Phosphonate and phosphinate metabolism	1	gene-LOC135110224	LOC135110224
Metabolism	Carbohydrate metabolism	map00650	Butanoate metabolism	1	gene-LOC135107023	LOC135107023
Metabolism	Metabolism of cofactors and vitamins	map00860	Porphyrin metabolism	3	gene-LOC135093034,gene-LOC135089171,gene-LOC135102191	LOC135089171;LOC135102191;LOC135093034
Metabolism	Metabolism of cofactors and vitamins	map00785	Lipoic acid metabolism	1	gene-LOC135109916	LOC135109916
Metabolism	Lipid metabolism	map00071	Fatty acid degradation	1	gene-LOC135088713	LOC135088713
Metabolism	Xenobiotics biodegradation and metabolism	map00983	Drug metabolism - other enzymes	3	gene-LOC135093034,gene-LOC135089171,gene-LOC135093599	LOC135089171;LOC135093599;LOC135093034
Metabolism	Carbohydrate metabolism	map00040	Pentose and glucuronate interconversions	5	gene-LOC135110912,gene-LOC135093034,gene-LOC135103130,gene-LOC135105777,gene-LOC135089171	LOC135089171;LOC135103130;LOC135093034;LOC135110912;LOC135105777
Metabolism	Glycan biosynthesis and metabolism	map00511	Other glycan degradation	6	gene-LOC135111145,gene-LOC135106238,gene-LOC135115259,gene-LOC135115260,gene-LOC135108971,gene-LOC135113002	LOC135108971;LOC135106238;LOC135113002;LOC135111145;LOC135115259;LOC135115260
Metabolism	Glycan biosynthesis and metabolism	map00514	Other types of O-glycan biosynthesis	4	gene-LOC135104245,gene-LOC135115924,gene-LOC135090235,gene-LOC135101860	LOC135115924;LOC135090235;LOC135104245;LOC135101860
Metabolism	Glycan biosynthesis and metabolism	map00515	Mannose type O-glycan biosynthesis	2	gene-LOC135104245,gene-LOC135093555	LOC135093555;LOC135104245
Metabolism	Amino acid metabolism	map00270	Cysteine and methionine metabolism	5	gene-LOC135106352,gene-LOC135095968,gene-LOC135105507,gene-LOC135093284,gene-LOC135112063	LOC135105507;LOC135112063;LOC135093284;LOC135106352;LOC135095968
Metabolism	Lipid metabolism	map00561	Glycerolipid metabolism	4	gene-LOC135104801,gene-LOC135103421,gene-LOC135096063,gene-LOC135110912	LOC135104801;LOC135110912;LOC135103421;LOC135096063
Metabolism	Metabolism of cofactors and vitamins	map00670	One carbon pool by folate	2	gene-LOC135092086,gene-LOC135093708	LOC135093708;LOC135092086
Metabolism	Metabolism of terpenoids and polyketides	map00981	Insect hormone biosynthesis	1	gene-LOC135096166	LOC135096166
Metabolism	Xenobiotics biodegradation and metabolism	map00980	Metabolism of xenobiotics by cytochrome P450	2	gene-LOC135089171,gene-LOC135093599	LOC135089171;LOC135093599
Metabolism	Lipid metabolism	map00565	Ether lipid metabolism	5	gene-LOC135094467,gene-LOC135105560,gene-LOC135104255,gene-LOC135092032,gene-LOC135114124	LOC135094467;LOC135114124;LOC135105560;LOC135092032;LOC135104255
Metabolism	Lipid metabolism	map00564	Glycerophospholipid metabolism	7	gene-LOC135105560,gene-LOC135104255,gene-LOC135112575,gene-LOC135114124,gene-LOC135115583,gene-LOC135110224,gene-LOC135103421	LOC135115583;LOC135114124;LOC135104255;LOC135112575;LOC135110224;LOC135103421;LOC135105560
Metabolism	Xenobiotics biodegradation and metabolism	map00982	Drug metabolism - cytochrome P450	2	gene-LOC135089171,gene-LOC135093599	LOC135089171;LOC135093599
Metabolism	Glycan biosynthesis and metabolism	map00563	Glycosylphosphatidylinositol (GPI)-anchor biosynthesis	1	gene-LOC135090219	LOC135090219
Metabolism	Carbohydrate metabolism	map00562	Inositol phosphate metabolism	4	gene-LOC135110518,gene-LOC135110536,gene-LOC135101641,gene-LOC135101642	LOC135110518;LOC135101642;LOC135101641;LOC135110536
Metabolism	Carbohydrate metabolism	map00051	Fructose and mannose metabolism	4	gene-LOC135101641,gene-LOC135101642,gene-LOC135103130,gene-LOC135105777	LOC135103130;LOC135101641;LOC135101642;LOC135105777
Metabolism	Carbohydrate metabolism	map00053	Ascorbate and aldarate metabolism	4	gene-LOC135095932,gene-LOC135110912,gene-LOC135093034,gene-LOC135089171	LOC135089171;LOC135093034;LOC135110912;LOC135095932
Metabolism	Carbohydrate metabolism	map00052	Galactose metabolism	4	gene-LOC135108398,gene-LOC135109994,gene-LOC135115259,gene-LOC135115260	LOC135115259;LOC135109994;LOC135108398;LOC135115260
Metabolism	Amino acid metabolism	map00280	Valine, leucine and isoleucine degradation	1	gene-LOC135112063	LOC135112063
Metabolism	Glycan biosynthesis and metabolism	map00601	Glycosphingolipid biosynthesis - lacto and neolacto series	1	gene-LOC135109468	LOC135109468
Metabolism	Glycan biosynthesis and metabolism	map00512	Mucin type O-glycan biosynthesis	3	gene-LOC135115924,gene-LOC135090235,gene-LOC135101860	LOC135115924;LOC135090235;LOC135101860
Metabolism	Glycan biosynthesis and metabolism	map00513	Various types of N-glycan biosynthesis	1	gene-LOC135106238	LOC135106238
Metabolism	Amino acid metabolism	map00350	Tyrosine metabolism	1	gene-LOC135103746	LOC135103746
Metabolism	Lipid metabolism	map00100	Steroid biosynthesis	2	gene-LOC135104785,gene-LOC135100564	LOC135100564;LOC135104785
Metabolism	Nucleotide metabolism	map00230	Purine metabolism	5	gene-LOC135115103,gene-LOC135112825,gene-LOC135103553,gene-LOC135101879,gene-LOC135112603	LOC135112825;LOC135112603;LOC135115103;LOC135101879;LOC135103553
Metabolism	Lipid metabolism	map00590	Arachidonic acid metabolism	5	gene-LOC135111521,gene-LOC135104255,gene-LOC135091244,gene-LOC135103355,gene-LOC135105927	LOC135103355;LOC135091244;LOC135105927;LOC135111521;LOC135104255
Metabolism	Lipid metabolism	map00591	Linoleic acid metabolism	5	gene-LOC135104255,gene-LOC135112832,gene-LOC135112829,gene-LOC135098254,gene-LOC135103355	LOC135112832;LOC135103355;LOC135104255;LOC135098254;LOC135112829
Metabolism	Lipid metabolism	map00592	alpha-Linolenic acid metabolism	1	gene-LOC135104255	LOC135104255
Metabolism	Energy metabolism	map00190	Oxidative phosphorylation	3	gene-LOC135096280,gene-LOC135100130,gene-LOC135093259	LOC135093259;LOC135100130;LOC135096280
Metabolism	Amino acid metabolism	map00220	Arginine biosynthesis	1	gene-LOC135092682	LOC135092682
Metabolism	Amino acid metabolism	map00330	Arginine and proline metabolism	3	gene-LOC135094774,gene-LOC135104201,gene-LOC135103833	LOC135104201;LOC135094774;LOC135103833
Metabolism	Metabolism of cofactors and vitamins	map00130	Ubiquinone and other terpenoid-quinone biosynthesis	2	gene-LOC135102372,gene-LOC135108519	LOC135108519;LOC135102372
Metabolism	Carbohydrate metabolism	map00500	Starch and sucrose metabolism	2	gene-LOC135109994,gene-LOC135106596	LOC135109994;LOC135106596
Metabolism	Carbohydrate metabolism	map00030	Pentose phosphate pathway	2	gene-LOC135095932,gene-LOC135104859	LOC135095932;LOC135104859
Metabolism	Carbohydrate metabolism	map00620	Pyruvate metabolism	1	gene-LOC135110912	LOC135110912
Metabolism	Metabolism of cofactors and vitamins	map00830	Retinol metabolism	7	gene-LOC135089171,gene-LOC135103789,gene-LOC135095719,gene-LOC135096063,gene-LOC135112832,gene-LOC135112829,gene-LOC135098254	LOC135112832;LOC135098254;LOC135089171;LOC135112829;LOC135103789;LOC135096063;LOC135095719
Metabolism	Glycan biosynthesis and metabolism	map00603	Glycosphingolipid biosynthesis - globo and isoglobo series	2	gene-LOC135109468,gene-LOC135106238	LOC135106238;LOC135109468
Metabolism	Glycan biosynthesis and metabolism	map00604	Glycosphingolipid biosynthesis - ganglio series	3	gene-LOC135115259,gene-LOC135115260,gene-LOC135106238	LOC135115259;LOC135106238;LOC135115260
Metabolism	Glycan biosynthesis and metabolism	map00534	Glycosaminoglycan biosynthesis - heparan sulfate / heparin	1	gene-LOC135096793	LOC135096793
Metabolism	Glycan biosynthesis and metabolism	map00532	Glycosaminoglycan biosynthesis - chondroitin sulfate / dermatan sulfate	1	gene-LOC135096793	LOC135096793
Metabolism	Energy metabolism	map00910	Nitrogen metabolism	3	gene-LOC135108749,gene-LOC135106559,gene-LOC135092682	LOC135106559;LOC135092682;LOC135108749
Metabolism	Glycan biosynthesis and metabolism	map00531	Glycosaminoglycan degradation	4	gene-LOC135093034,gene-LOC135115259,gene-LOC135115260,gene-LOC135106238	LOC135093034;LOC135106238;LOC135115259;LOC135115260
Metabolism	Carbohydrate metabolism	map00630	Glyoxylate and dicarboxylate metabolism	3	gene-LOC135092682,gene-LOC135114189,gene-LOC135109916	LOC135114189;LOC135092682;LOC135109916
Metabolism	Energy metabolism	map00920	Sulfur metabolism	2	gene-LOC135112147,gene-LOC135092214	LOC135092214;LOC135112147
Metabolism	Metabolism of other amino acids	map00430	Taurine and hypotaurine metabolism	1	gene-LOC135111521	LOC135111521
Metabolism	Metabolism of cofactors and vitamins	map00730	Thiamine metabolism	1	gene-LOC135093357	LOC135093357
Metabolism	Amino acid metabolism	map00340	Histidine metabolism	2	gene-LOC135092251,gene-LOC135104201	LOC135092251;LOC135104201
Metabolism	Amino acid metabolism	map00260	Glycine, serine and threonine metabolism	4	gene-LOC135094762,gene-LOC135109916,gene-LOC135105507,gene-LOC135112063	LOC135094762;LOC135105507;LOC135112063;LOC135109916
Metabolism	Metabolism of other amino acids	map00480	Glutathione metabolism	8	gene-LOC135114979,gene-LOC135090181,gene-LOC135106352,gene-LOC135102999,gene-LOC135104859,gene-LOC135111521,gene-LOC135108281,gene-LOC135093599	LOC135102999;LOC135090181;LOC135093599;LOC135108281;LOC135114979;LOC135111521;LOC135106352;LOC135104859
Metabolism	Carbohydrate metabolism	map00520	Amino sugar and nucleotide sugar metabolism	5	gene-LOC135094741,gene-LOC135106238,gene-LOC135092156,gene-LOC135108398,gene-LOC135104940	LOC135094741;LOC135104940;LOC135106238;LOC135092156;LOC135108398
Metabolism	Nucleotide metabolism	map00240	Pyrimidine metabolism	1	gene-LOC135093708	LOC135093708
Metabolism	Carbohydrate metabolism	map00010	Glycolysis / Gluconeogenesis	3	gene-LOC135101641,gene-LOC135101642,gene-LOC135110912	LOC135110912;LOC135101641;LOC135101642
Metabolism	Lipid metabolism	map00600	Sphingolipid metabolism	9	gene-LOC135106939,gene-LOC135106238,gene-LOC135095561,gene-LOC135115259,gene-LOC135115260,gene-LOC135107430,gene-LOC135108971,gene-LOC135113002,gene-LOC135111145	LOC135108971;LOC135106939;LOC135106238;LOC135107430;LOC135113002;LOC135095561;LOC135115259;LOC135111145;LOC135115260
Genetic Information Processing	Replication and repair	map03030	DNA replication	3	gene-LOC135111271,gene-LOC135103048,gene-LOC135089086	LOC135103048;LOC135089086;LOC135111271
Genetic Information Processing	Folding, sorting and degradation	map04130	SNARE interactions in vesicular transport	1	gene-LOC135111622	LOC135111622
Genetic Information Processing	Chromosome	map03082	ATP-dependent chromatin remodeling	4	gene-LOC135092814,gene-LOC135093942,gene-LOC135115107,gene-LOC135092212	LOC135115107;LOC135092212;LOC135093942;LOC135092814
Genetic Information Processing	Transcription	map03040	Spliceosome	7	gene-LOC135105011,gene-LOC135093554,gene-LOC135107642,gene-LOC135094384,gene-LOC135111498,gene-LOC135094734,gene-LOC135095768	LOC135094734;LOC135094384;LOC135111498;LOC135095768;LOC135093554;LOC135107642;LOC135105011
Genetic Information Processing	Replication and repair	map03460	Fanconi anemia pathway	2	gene-LOC135111271,gene-LOC135104799	LOC135104799;LOC135111271
Genetic Information Processing	Translation	map00970	Aminoacyl-tRNA biosynthesis	1	gene-LOC135107510	LOC135107510
Genetic Information Processing	Translation	map03015	mRNA surveillance pathway	1	gene-LOC135102901	LOC135102901
Genetic Information Processing	Replication and repair	map03410	Base excision repair	2	gene-LOC135103048,gene-LOC135089086	LOC135103048;LOC135089086
Genetic Information Processing	Folding, sorting and degradation	map03060	Protein export	1	gene-LOC135116427	LOC135116427
Genetic Information Processing	Translation	map03010	Ribosome	1	gene-LOC135095592	LOC135095592
Genetic Information Processing	Translation	map03008	Ribosome biogenesis in eukaryotes	11	gene-LOC135115291,gene-LOC135112353,gene-LOC135112196,gene-LOC135096170,gene-LOC135095375,gene-LOC135105972,gene-LOC135102640,gene-LOC135107678,gene-LOC135114765,gene-LOC135105690,gene-LOC135111758	LOC135114765;LOC135112353;LOC135111758;LOC135105972;LOC135102640;LOC135112196;LOC135115291;LOC135096170;LOC135105690;LOC135107678;LOC135095375
Genetic Information Processing	Information processing in viruses	map03266	Virion - Herpesvirus	1	gene-LOC135100963	LOC135100963
Genetic Information Processing	Replication and repair	map03430	Mismatch repair	2	gene-LOC135103048,gene-LOC135111271	LOC135103048;LOC135111271
Genetic Information Processing	Folding, sorting and degradation	map03018	RNA degradation	3	gene-LOC135090059,gene-LOC135112668,gene-LOC135102852	LOC135102852;LOC135090059;LOC135112668
Genetic Information Processing	Information processing in viruses	map03250	Viral life cycle - HIV-1	3	gene-LOC135109182,gene-LOC135109234,gene-LOC135111758	LOC135109234;LOC135109182;LOC135111758
Genetic Information Processing	Replication and repair	map03440	Homologous recombination	1	gene-LOC135111271	LOC135111271
Genetic Information Processing	Folding, sorting and degradation	map04141	Protein processing in endoplasmic reticulum	4	gene-LOC135096553,gene-LOC135096551,gene-LOC135096570,gene-LOC135094720	LOC135096553;LOC135096551;LOC135096570;LOC135094720
Genetic Information Processing	Translation	map03013	Nucleocytoplasmic transport	7	gene-LOC135113771,gene-LOC135112374,gene-LOC135092527,gene-LOC135107642,gene-LOC135101522,gene-LOC135112540,gene-LOC135111758	LOC135111758;LOC135112374;LOC135112540;LOC135092527;LOC135113771;LOC135101522;LOC135107642
Genetic Information Processing	Replication and repair	map03420	Nucleotide excision repair	5	gene-LOC135102792,gene-LOC135111271,gene-LOC135107065,gene-LOC135103048,gene-LOC135089086	LOC135103048;LOC135102792;LOC135107065;LOC135111271;LOC135089086
Genetic Information Processing	Folding, sorting and degradation	map04120	Ubiquitin mediated proteolysis	5	gene-LOC135097465,gene-LOC135105718,gene-LOC135110306,gene-LOC135107065,gene-LOC135099141	LOC135097465;LOC135107065;LOC135099141;LOC135105718;LOC135110306
Genetic Information Processing	Transcription	map03022	Basal transcription factors	2	gene-LOC135102792,gene-LOC135111429	LOC135111429;LOC135102792
Genetic Information Processing	Folding, sorting and degradation	map03050	Proteasome	1	gene-LOC135091276	LOC135091276
Genetic Information Processing	Chromosome	map03083	Polycomb repressive complex	2	gene-LOC135106895,gene-LOC135106895,gene-LOC135092698	LOC135092698;LOC135106895
Environmental Information Processing	Signal transduction	map04330	Notch signaling pathway	3	gene-LOC135107550,gene-LOC135093237,gene-LOC135096290	LOC135096290;LOC135107550;LOC135093237
Environmental Information Processing	Membrane transport	map02010	ABC transporters	3	gene-LOC135095534,gene-LOC135100550,gene-LOC135108990	LOC135108990;LOC135100550;LOC135095534
Environmental Information Processing	Signal transduction	map04390	Hippo signaling pathway	4	gene-LOC135103541,gene-LOC135093086,gene-LOC135110981,gene-LOC135115107	LOC135093086;LOC135103541;LOC135110981;LOC135115107
Environmental Information Processing	Signal transduction	map04024	cAMP signaling pathway	21	gene-LOC135105560,gene-LOC135110270,gene-LOC135097250,gene-LOC135108462,gene-LOC135094825,gene-LOC135101879,gene-LOC135109694,gene-LOC135105253,gene-LOC135098075,gene-LOC135113016,gene-LOC135113017,gene-LOC135103165,gene-LOC135113524,gene-LOC135099560,gene-LOC135091228,gene-LOC135102457,gene-LOC135091233,gene-LOC135101854,gene-LOC135104708,gene-LOC135099501,gene-LOC135098079	LOC135105253;LOC135098075;LOC135110270;LOC135113016;LOC135113017;LOC135103165;LOC135113524;LOC135099560;LOC135094825;LOC135108462;LOC135098079;LOC135102457;LOC135091233;LOC135091228;LOC135104708;LOC135097250;LOC135099501;LOC135109694;LOC135105560;LOC135101879;LOC135101854
Environmental Information Processing	Signal transduction	map04015	Rap1 signaling pathway	8	gene-LOC135101879,gene-LOC135115411,gene-LOC135111603,gene-LOC135092781,gene-LOC135108462,gene-LOC135107619,gene-LOC135115107,gene-LOC135107619,gene-LOC135109694	LOC135092781;LOC135107619;LOC135108462;LOC135115411;LOC135111603;LOC135115107;LOC135109694;LOC135101879
Environmental Information Processing	Signal transduction	map04013	MAPK signaling pathway - fly	5	gene-LOC135107426,gene-LOC135102721,gene-LOC135096290,gene-LOC135111758,gene-LOC135096287	LOC135107426;LOC135096290;LOC135111758;LOC135096287;LOC135102721
Environmental Information Processing	Signal transduction	map04012	ErbB signaling pathway	1	gene-LOC135109889	LOC135109889
Environmental Information Processing	Signal transduction	map04310	Wnt signaling pathway	6	gene-LOC135103541,gene-LOC135094460,gene-LOC135109241,gene-LOC135111680,gene-LOC135110270,gene-LOC135096290	LOC135109241;LOC135110270;LOC135111680;LOC135096290;LOC135103541;LOC135094460
Environmental Information Processing	Signaling molecules and interaction	map04080	Neuroactive ligand-receptor interaction	24	gene-LOC135098079,gene-LOC135097467,gene-LOC135091233,gene-LOC135101854,gene-LOC135099560,gene-LOC135097467,gene-LOC135102457,gene-LOC135098075,gene-LOC135105253,gene-LOC135113016,gene-LOC135113017,gene-LOC135103165,gene-LOC135113524,gene-LOC135099560,gene-LOC135091228,gene-LOC135099627,gene-LOC135091233,gene-LOC135101854,gene-LOC135104708,gene-LOC135099501,gene-LOC135098079,gene-LOC135090464,gen…	LOC135094199;LOC135091228;LOC135101854;LOC135104708;LOC135102457;LOC135113016;LOC135113017;LOC135113524;LOC135108462;LOC135099627;LOC135098075;LOC135098079;LOC135105253;LOC135091233;LOC135097250;LOC135114889;LOC135097467;LOC135103165;LOC135099560;LOC135094825;LOC135091044;LOC135099501;LOC135090464;LOC135101278
Environmental Information Processing	Signal transduction	map04068	FoxO signaling pathway	3	gene-LOC135103541,gene-LOC135107619,gene-LOC135101861,gene-LOC135107619	LOC135107619;LOC135103541;LOC135101861
Environmental Information Processing	Signal transduction	map04668	TNF signaling pathway	9	gene-LOC135102721,gene-LOC135107307,gene-LOC135110270,gene-LOC135091244,gene-LOC135094428,gene-LOC135092481,gene-LOC135092483,gene-LOC135111251,gene-LOC135107307,gene-LOC135102721,gene-LOC135108104	LOC135110270;LOC135108104;LOC135092481;LOC135102721;LOC135094428;LOC135091244;LOC135107307;LOC135092483;LOC135111251
Environmental Information Processing	Signaling molecules and interaction	map04060	Cytokine-cytokine receptor interaction	1	gene-LOC135093530	LOC135093530
Environmental Information Processing	Signal transduction	map04630	JAK-STAT signaling pathway	4	gene-LOC135114747,gene-LOC135103541,gene-LOC135114214,gene-LOC135093530,gene-LOC135114747,gene-LOC135093530	LOC135103541;LOC135093530;LOC135114747;LOC135114214
Environmental Information Processing	Signal transduction	map04150	mTOR signaling pathway	4	gene-LOC135096280,gene-LOC135107619,gene-LOC135094460,gene-LOC135107619,gene-LOC135109889	LOC135109889;LOC135107619;LOC135094460;LOC135096280
Environmental Information Processing	Signal transduction	map04151	PI3K-Akt signaling pathway	12	gene-LOC135107619,gene-LOC135103541,gene-LOC135113552,gene-LOC135103850,gene-LOC135100963,gene-LOC135107619,gene-LOC135109889,gene-LOC135102901,gene-LOC135088787,gene-LOC135107307,gene-LOC135115411,gene-LOC135111603,gene-LOC135092781,gene-LOC135100963	LOC135109889;LOC135107307;LOC135092781;LOC135107619;LOC135088787;LOC135102901;LOC135115411;LOC135111603;LOC135103850;LOC135100963;LOC135103541;LOC135113552
Environmental Information Processing	Signal transduction	map04152	AMPK signaling pathway	4	gene-LOC135107619,gene-LOC135109889,gene-LOC135107619,gene-LOC135102077,gene-LOC135113712	LOC135113712;LOC135107619;LOC135102077;LOC135109889
Environmental Information Processing	Signal transduction	map04370	VEGF signaling pathway	2	gene-LOC135107307,gene-LOC135091244	LOC135091244;LOC135107307
Environmental Information Processing	Signal transduction	map04371	Apelin signaling pathway	2	gene-LOC135101879,gene-LOC135108414	LOC135108414;LOC135101879
Environmental Information Processing	Signal transduction	map04072	Phospholipase D signaling pathway	5	gene-LOC135105560,gene-LOC135101879,gene-LOC135107619,gene-LOC135103421,gene-LOC135109694	LOC135109694;LOC135103421;LOC135107619;LOC135105560;LOC135101879
Environmental Information Processing	Signal transduction	map04071	Sphingolipid signaling pathway	5	gene-LOC135106939,gene-LOC135105560,gene-LOC135095561,gene-LOC135107430,gene-LOC135094825	LOC135094825;LOC135106939;LOC135105560;LOC135095561;LOC135107430
Environmental Information Processing	Signal transduction	map04070	Phosphatidylinositol signaling system	4	gene-LOC135110518,gene-LOC135110536,gene-LOC135103421,gene-LOC135108414	LOC135110518;LOC135103421;LOC135108414;LOC135110536
Environmental Information Processing	Signal transduction	map04064	NF-kappa B signaling pathway	2	gene-LOC135102721,gene-LOC135091244,gene-LOC135102721	LOC135091244;LOC135102721
Environmental Information Processing	Signal transduction	map04066	HIF-1 signaling pathway	4	gene-LOC135107619,gene-LOC135111603,gene-LOC135107619,gene-LOC135110306,gene-LOC135109889	LOC135110306;LOC135107619;LOC135111603;LOC135109889
Environmental Information Processing	Signal transduction	map04014	Ras signaling pathway	6	gene-LOC135105560,gene-LOC135092781,gene-LOC135111603,gene-LOC135104255,gene-LOC135107426,gene-LOC135107619,gene-LOC135107619	LOC135092781;LOC135107426;LOC135107619;LOC135104255;LOC135111603;LOC135105560
Environmental Information Processing	Signaling molecules and interaction	map04514	Cell adhesion molecules	3	gene-LOC135115411,gene-LOC135113552,gene-LOC135100963	LOC135113552;LOC135115411;LOC135100963
Environmental Information Processing	Signaling molecules and interaction	map04512	ECM-receptor interaction	6	gene-LOC135113552,gene-LOC135115411,gene-LOC135100963,gene-LOC135114160,gene-LOC135100963,gene-LOC135102901,gene-LOC135088787	LOC135088787;LOC135102901;LOC135115411;LOC135100963;LOC135113552;LOC135114160
Environmental Information Processing	Signal transduction	map04010	MAPK signaling pathway	12	gene-LOC135110270,gene-LOC135107619,gene-LOC135112892,gene-LOC135094428,gene-LOC135092481,gene-LOC135092483,gene-LOC135111251,gene-LOC135107307,gene-LOC135107619,gene-LOC135092781,gene-LOC135111603,gene-LOC135096287,gene-LOC135102721	LOC135110270;LOC135107307;LOC135092781;LOC135107619;LOC135096287;LOC135102721;LOC135111603;LOC135112892;LOC135094428;LOC135092481;LOC135092483;LOC135111251
Environmental Information Processing	Signal transduction	map04350	TGF-beta signaling pathway	5	gene-LOC135093333,gene-LOC135093086,gene-LOC135091046,gene-LOC135093333,gene-LOC135089004,gene-LOC135103419	LOC135089004;LOC135091046;LOC135093333;LOC135093086;LOC135103419
Environmental Information Processing	Signal transduction	map04391	Hippo signaling pathway - fly	4	gene-LOC135094518,gene-LOC135115107,gene-LOC135109239,gene-LOC135093086	LOC135115107;LOC135093086;LOC135109239;LOC135094518
Environmental Information Processing	Signal transduction	map04340	Hedgehog signaling pathway	2	gene-LOC135103541,gene-LOC135114145	LOC135114145;LOC135103541
Environmental Information Processing	Signal transduction	map04020	Calcium signaling pathway	7	gene-LOC135089104,gene-LOC135110518,gene-LOC135109694,gene-LOC135101879,gene-LOC135108414,gene-LOC135111603,gene-LOC135109694,gene-LOC135094825	LOC135108414;LOC135094825;LOC135111603;LOC135089104;LOC135110518;LOC135109694;LOC135101879
Environmental Information Processing	Signal transduction	map04022	cGMP-PKG signaling pathway	5	gene-LOC135094825,gene-LOC135101879,gene-LOC135089104,gene-LOC135107619,gene-LOC135108414,gene-LOC135094825	LOC135094825;LOC135089104;LOC135107619;LOC135108414;LOC135101879
Cellular Processes	Transport and catabolism	map04136	Autophagy - other	1	gene-LOC135095069	LOC135095069
Cellular Processes	Transport and catabolism	map04137	Mitophagy - animal	6	gene-LOC135105238,gene-LOC135096553,gene-LOC135096551,gene-LOC135096570,gene-LOC135094720,gene-LOC135094885	LOC135096570;LOC135094885;LOC135096553;LOC135105238;LOC135096551;LOC135094720
Cellular Processes	Cellular community - eukaryotes	map04530	Tight junction	3	gene-LOC135115411,gene-LOC135092029,gene-LOC135115107	LOC135115107;LOC135115411;LOC135092029
Cellular Processes	Cellular community - eukaryotes	map04550	Signaling pathways regulating pluripotency of stem cells	3	gene-LOC135093530,gene-LOC135093086,gene-LOC135107619	LOC135107619;LOC135093530;LOC135093086
Cellular Processes	Cell growth and death	map04114	Oocyte meiosis	4	gene-LOC135101879,gene-LOC135094611,gene-LOC135107619,gene-LOC135108414	LOC135107619;LOC135108414;LOC135101879;LOC135094611
Cellular Processes	Cellular community - eukaryotes	map04520	Adherens junction	3	gene-LOC135107619,gene-LOC135110981,gene-LOC135115107,gene-LOC135107619	LOC135110981;LOC135107619;LOC135115107
Cellular Processes	Cell growth and death	map04115	p53 signaling pathway	2	gene-LOC135103541,gene-LOC135107307,gene-LOC135107307,gene-LOC135107307	LOC135107307;LOC135103541
Cellular Processes	Cell motility	map04814	Motor proteins	4	gene-LOC135090203,gene-LOC135092029,gene-LOC135115107,gene-LOC135100479	LOC135115107;LOC135092029;LOC135090203;LOC135100479
Cellular Processes	Cell motility	map04810	Regulation of actin cytoskeleton	5	gene-LOC135115411,gene-LOC135100963,gene-LOC135113552,gene-LOC135115107,gene-LOC135100963,gene-LOC135116181	LOC135100963;LOC135115107;LOC135115411;LOC135116181;LOC135113552
Cellular Processes	Cell growth and death	map04110	Cell cycle	4	gene-LOC135105975,gene-LOC135103541,gene-LOC135105551,gene-LOC135094611	LOC135094611;LOC135103541;LOC135105551;LOC135105975
Cellular Processes	Transport and catabolism	map04145	Phagosome	6	gene-LOC135096280,gene-LOC135115411,gene-LOC135100963,gene-LOC135092029,gene-LOC135115107,gene-LOC135088783	LOC135088783;LOC135096280;LOC135115411;LOC135115107;LOC135100963;LOC135092029
Cellular Processes	Transport and catabolism	map04144	Endocytosis	5	gene-LOC135105560,gene-LOC135091360,gene-LOC135105006,gene-LOC135107619,gene-LOC135112334	LOC135112334;LOC135091360;LOC135105006;LOC135105560;LOC135107619
Cellular Processes	Transport and catabolism	map04142	Lysosome	19	gene-LOC135102215,gene-LOC135106939,gene-LOC135106238,gene-LOC135095845,gene-LOC135095378,gene-LOC135115259,gene-LOC135115260,gene-LOC135104785,gene-LOC135108432,gene-LOC135091134,gene-LOC135110288,gene-LOC135107430,gene-LOC135103505,gene-LOC135097753,gene-LOC135089333,gene-LOC135093034,gene-LOC135111126,gene-LOC135108971,gene-LOC135113002	LOC135108971;LOC135106939;LOC135106238;LOC135097753;LOC135111126;LOC135108432;LOC135093034;LOC135095845;LOC135110288;LOC135104785;LOC135089333;LOC135107430;LOC135115259;LOC135103505;LOC135095378;LOC135102215;LOC135091134;LOC135113002;LOC135115260
Cellular Processes	Transport and catabolism	map04140	Autophagy - animal	9	gene-LOC135094885,gene-LOC135095069,gene-LOC135108414,gene-LOC135107619,gene-LOC135096553,gene-LOC135096551,gene-LOC135096570,gene-LOC135094720,gene-LOC135102149	LOC135094885;LOC135108414;LOC135096553;LOC135096551;LOC135107619;LOC135095069;LOC135102149;LOC135094720;LOC135096570
Cellular Processes	Cellular community - eukaryotes	map04540	Gap junction	5	gene-LOC135101879,gene-LOC135092029,gene-LOC135108462,gene-LOC135109694,gene-LOC135108414	LOC135108414;LOC135108462;LOC135109694;LOC135092029;LOC135101879
Cellular Processes	Cellular community - eukaryotes	map04510	Focal adhesion	10	gene-LOC135107619,gene-LOC135103541,gene-LOC135092781,gene-LOC135100963,gene-LOC135111603,gene-LOC135115107,gene-LOC135113552,gene-LOC135115411,gene-LOC135100963,gene-LOC135102901,gene-LOC135088787	LOC135092781;LOC135107619;LOC135088787;LOC135102901;LOC135115411;LOC135111603;LOC135100963;LOC135115107;LOC135103541;LOC135113552
Cellular Processes	Transport and catabolism	map04146	Peroxisome	3	gene-LOC135103117,gene-LOC135103078,gene-LOC135088713	LOC135088713;LOC135103117;LOC135103078
Cellular Processes	Cell growth and death	map04218	Cellular senescence	6	gene-LOC135103541,gene-LOC135108414,gene-LOC135089104,gene-LOC135102839,gene-LOC135091560,gene-LOC135109889	LOC135108414;LOC135109889;LOC135102839;LOC135091560;LOC135089104;LOC135103541
Cellular Processes	Cell growth and death	map04210	Apoptosis	12	gene-LOC135108104,gene-LOC135105605,gene-LOC135107307,gene-LOC135107307,gene-LOC135092029,gene-LOC135110270,gene-LOC135107307,gene-LOC135096553,gene-LOC135096551,gene-LOC135096570,gene-LOC135094720,gene-LOC135115107,gene-LOC135104387,gene-LOC135108414	LOC135108414;LOC135096570;LOC135094720;LOC135110270;LOC135108104;LOC135105605;LOC135096551;LOC135096553;LOC135115107;LOC135107307;LOC135092029;LOC135104387
Cellular Processes	Cell growth and death	map04217	Necroptosis	6	gene-LOC135114214,gene-LOC135106939,gene-LOC135089104,gene-LOC135092682,gene-LOC135107307,gene-LOC135089278	LOC135106939;LOC135114214;LOC135089278;LOC135089104;LOC135107307;LOC135092682
Cellular Processes	Cell growth and death	map04216	Ferroptosis	2	gene-LOC135106352,gene-LOC135088713	LOC135088713;LOC135106352
Cellular Processes	Cell growth and death	map04215	Apoptosis - multiple species	7	gene-LOC135104387,gene-LOC135101424,gene-LOC135101425,gene-LOC135101416,gene-LOC135108104,gene-LOC135108104,gene-LOC135102047,gene-LOC135107307,gene-LOC135107307,gene-LOC135107307	LOC135104387;LOC135101416;LOC135108104;LOC135101424;LOC135101425;LOC135102047;LOC135107307
Cellular Processes	Cell growth and death	map04214	Apoptosis - fly	13	gene-LOC135108104,gene-LOC135108104,gene-LOC135107307,gene-LOC135101424,gene-LOC135101425,gene-LOC135101416,gene-LOC135096287,gene-LOC135096553,gene-LOC135096551,gene-LOC135096570,gene-LOC135094720,gene-LOC135094518,gene-LOC135102721,gene-LOC135104387	LOC135096570;LOC135094720;LOC135101416;LOC135108104;LOC135096551;LOC135101424;LOC135101425;LOC135096287;LOC135096553;LOC135094518;LOC135102721;LOC135107307;LOC135104387
Organismal Systems	Immune system	map04620	Toll-like receptor signaling pathway	4	gene-LOC135114214,gene-LOC135107307,gene-LOC135110270,gene-LOC135102721	LOC135102721;LOC135107307;LOC135114214;LOC135110270
Organismal Systems	Development and regeneration	map04360	Axon guidance	6	gene-LOC135106608,gene-LOC135115411,gene-LOC135104540,gene-LOC135112728,gene-LOC135093333,gene-LOC135116181	LOC135104540;LOC135112728;LOC135106608;LOC135116181;LOC135115411;LOC135093333
Organismal Systems	Endocrine system	map04921	Oxytocin signaling pathway	7	gene-LOC135101879,gene-LOC135110270,gene-LOC135091244,gene-LOC135115107,gene-LOC135102077,gene-LOC135108414,gene-LOC135109694	LOC135108414;LOC135110270;LOC135102077;LOC135115107;LOC135091244;LOC135109694;LOC135101879
Organismal Systems	Endocrine system	map04920	Adipocytokine signaling pathway	2	gene-LOC135088713,gene-LOC135103850	LOC135088713;LOC135103850
Organismal Systems	Endocrine system	map04923	Regulation of lipolysis in adipocytes	5	gene-LOC135101879,gene-LOC135091244,gene-LOC135107619,gene-LOC135094825,gene-LOC135109694	LOC135094825;LOC135091244;LOC135109694;LOC135107619;LOC135101879
Organismal Systems	Endocrine system	map04922	Glucagon signaling pathway	3	gene-LOC135108414,gene-LOC135101879,gene-LOC135109694	LOC135109694;LOC135101879;LOC135108414
Organismal Systems	Endocrine system	map04925	Aldosterone synthesis and secretion	3	gene-LOC135108414,gene-LOC135101879,gene-LOC135109694	LOC135109694;LOC135101879;LOC135108414
Organismal Systems	Endocrine system	map04924	Renin secretion	4	gene-LOC135108414,gene-LOC135092220,gene-LOC135109694,gene-LOC135094825	LOC135094825;LOC135109694;LOC135092220;LOC135108414
Organismal Systems	Endocrine system	map04927	Cortisol synthesis and secretion	4	gene-LOC135101879,gene-LOC135093583,gene-LOC135108414,gene-LOC135109694	LOC135109694;LOC135093583;LOC135108414;LOC135101879
Organismal Systems	Endocrine system	map04926	Relaxin signaling pathway	3	gene-LOC135101879,gene-LOC135110270,gene-LOC135109694	LOC135109694;LOC135101879;LOC135110270
Organismal Systems	Endocrine system	map04929	GnRH secretion	1	gene-LOC135108414	LOC135108414
Organismal Systems	Endocrine system	map04928	Parathyroid hormone synthesis, secretion and action	9	gene-LOC135094460,gene-LOC135105560,gene-LOC135103850,gene-LOC135101879,gene-LOC135108414,gene-LOC135110270,gene-LOC135091078,gene-LOC135116181,gene-LOC135109694	LOC135108414;LOC135110270;LOC135116181;LOC135091078;LOC135105560;LOC135103850;LOC135109694;LOC135094460;LOC135101879
Organismal Systems	Sensory system	map04745	Phototransduction - fly	2	gene-LOC135115107,gene-LOC135108414	LOC135115107;LOC135108414
Organismal Systems	Immune system	map04640	Hematopoietic cell lineage	4	gene-LOC135100963,gene-LOC135114979,gene-LOC135090181,gene-LOC135113552	LOC135100963;LOC135113552;LOC135114979;LOC135090181
Organismal Systems	Development and regeneration	map04320	Dorso-ventral axis formation	1	gene-LOC135106585	LOC135106585
Organismal Systems	Nervous system	map04730	Long-term depression	19	gene-LOC135097467,gene-LOC135105253,gene-LOC135098075,gene-LOC135113016,gene-LOC135113017,gene-LOC135103165,gene-LOC135113524,gene-LOC135099560,gene-LOC135091228,gene-LOC135102457,gene-LOC135091233,gene-LOC135101854,gene-LOC135104708,gene-LOC135099501,gene-LOC135098079,gene-LOC135097250,gene-LOC135107619,gene-LOC135108414,gene-LOC135109694	LOC135091228;LOC135098075;LOC135108414;LOC135102457;LOC135113016;LOC135113017;LOC135103165;LOC135107619;LOC135109694;LOC135113524;LOC135099560;LOC135105253;LOC135097467;LOC135091233;LOC135101854;LOC135104708;LOC135097250;LOC135099501;LOC135098079
Organismal Systems	Immune system	map04666	Fc gamma R-mediated phagocytosis	2	gene-LOC135105560,gene-LOC135104255	LOC135105560;LOC135104255
Organismal Systems	Immune system	map04650	Natural killer cell mediated cytotoxicity	1	gene-LOC135107307	LOC135107307
Organismal Systems	Immune system	map04657	IL-17 signaling pathway	5	gene-LOC135102721,gene-LOC135107307,gene-LOC135110270,gene-LOC135091244,gene-LOC135107307,gene-LOC135110270,gene-LOC135102721,gene-LOC135092801	LOC135092801;LOC135091244;LOC135110270;LOC135107307;LOC135102721
Organismal Systems	Immune system	map04659	Th17 cell differentiation	3	gene-LOC135103850,gene-LOC135114214,gene-LOC135110270	LOC135110270;LOC135114214;LOC135103850
Organismal Systems	Immune system	map04658	Th1 and Th2 cell differentiation	1	gene-LOC135110270	LOC135110270
Organismal Systems	Nervous system	map04728	Dopaminergic synapse	20	gene-LOC135108414,gene-LOC135110270,gene-LOC135105253,gene-LOC135098075,gene-LOC135113016,gene-LOC135113017,gene-LOC135103165,gene-LOC135113524,gene-LOC135099560,gene-LOC135091228,gene-LOC135102457,gene-LOC135091233,gene-LOC135101854,gene-LOC135104708,gene-LOC135099501,gene-LOC135098079,gene-LOC135097250,gene-LOC135095095,gene-LOC135108462,gene-LOC135109694,gene-LOC135109694	LOC135091228;LOC135098075;LOC135095095;LOC135108414;LOC135110270;LOC135113016;LOC135113017;LOC135103165;LOC135109694;LOC135113524;LOC135099560;LOC135105253;LOC135108462;LOC135102457;LOC135091233;LOC135101854;LOC135104708;LOC135097250;LOC135099501;LOC135098079
Organismal Systems	Nervous system	map04727	GABAergic synapse	8	gene-LOC135094760,gene-LOC135094574,gene-LOC135094761,gene-LOC135092682,gene-LOC135103688,gene-LOC135101879,gene-LOC135108007,gene-LOC135106378	LOC135108007;LOC135092682;LOC135106378;LOC135094574;LOC135103688;LOC135094761;LOC135094760;LOC135101879
Organismal Systems	Nervous system	map04726	Serotonergic synapse	5	gene-LOC135091244,gene-LOC135107307,gene-LOC135108414,gene-LOC135103355,gene-LOC135109694	LOC135103355;LOC135091244;LOC135109694;LOC135107307;LOC135108414
Organismal Systems	Nervous system	map04725	Cholinergic synapse	3	gene-LOC135108414,gene-LOC135101879,gene-LOC135110270	LOC135101879;LOC135108414;LOC135110270
Organismal Systems	Nervous system	map04724	Glutamatergic synapse	22	gene-LOC135102457,gene-LOC135098075,gene-LOC135105253,gene-LOC135113016,gene-LOC135113017,gene-LOC135103165,gene-LOC135113524,gene-LOC135099560,gene-LOC135091228,gene-LOC135099627,gene-LOC135091233,gene-LOC135101854,gene-LOC135104708,gene-LOC135099501,gene-LOC135098079,gene-LOC135090464,gene-LOC135105560,gene-LOC135092682,gene-LOC135101879,gene-LOC135105253,gene-LOC135098075,gene-LOC135113016,gen…	LOC135091228;LOC135101854;LOC135104708;LOC135092682;LOC135101879;LOC135102457;LOC135113016;LOC135113017;LOC135113524;LOC135099627;LOC135109694;LOC135098075;LOC135098079;LOC135105253;LOC135091233;LOC135097250;LOC135105560;LOC135108414;LOC135103165;LOC135099560;LOC135099501;LOC135090464
Organismal Systems	Nervous system	map04722	Neurotrophin signaling pathway	4	gene-LOC135094428,gene-LOC135092481,gene-LOC135092483,gene-LOC135111251	LOC135094428;LOC135092481;LOC135092483;LOC135111251
Organismal Systems	Immune system	map04662	B cell receptor signaling pathway	1	gene-LOC135110270	LOC135110270
Organismal Systems	Circulatory system	map04261	Adrenergic signaling in cardiomyocytes	7	gene-LOC135094825,gene-LOC135101879,gene-LOC135094428,gene-LOC135092481,gene-LOC135092483,gene-LOC135111251,gene-LOC135109694	LOC135094825;LOC135101879;LOC135094428;LOC135109694;LOC135092481;LOC135092483;LOC135111251
Organismal Systems	Nervous system	map04723	Retrograde endocannabinoid signaling	22	gene-LOC135108414,gene-LOC135094760,gene-LOC135094574,gene-LOC135094761,gene-LOC135101879,gene-LOC135091244,gene-LOC135105253,gene-LOC135098075,gene-LOC135113016,gene-LOC135113017,gene-LOC135103165,gene-LOC135113524,gene-LOC135099560,gene-LOC135091228,gene-LOC135102457,gene-LOC135091233,gene-LOC135101854,gene-LOC135104708,gene-LOC135099501,gene-LOC135098079,gene-LOC135097250,gene-LOC135100130	LOC135091228;LOC135101854;LOC135104708;LOC135091244;LOC135101879;LOC135113016;LOC135113017;LOC135113524;LOC135102457;LOC135098075;LOC135098079;LOC135105253;LOC135094574;LOC135091233;LOC135097250;LOC135094760;LOC135094761;LOC135108414;LOC135103165;LOC135100130;LOC135099560;LOC135099501
Organismal Systems	Immune system	map04670	Leukocyte transendothelial migration	4	gene-LOC135115411,gene-LOC135113552,gene-LOC135110981,gene-LOC135115107	LOC135113552;LOC135110981;LOC135115411;LOC135115107
Organismal Systems	Digestive system	map04979	Cholesterol metabolism	2	gene-LOC135089333,gene-LOC135104785	LOC135089333;LOC135104785
Organismal Systems	Digestive system	map04972	Pancreatic secretion	5	gene-LOC135101879,gene-LOC135101278,gene-LOC135092220,gene-LOC135108414,gene-LOC135109694	LOC135108414;LOC135101278;LOC135109694;LOC135092220;LOC135101879
Organismal Systems	Digestive system	map04970	Salivary secretion	4	gene-LOC135108414,gene-LOC135101879,gene-LOC135094825,gene-LOC135109694	LOC135094825;LOC135109694;LOC135101879;LOC135108414
Organismal Systems	Digestive system	map04971	Gastric acid secretion	4	gene-LOC135101879,gene-LOC135115107,gene-LOC135108414,gene-LOC135109694	LOC135115107;LOC135109694;LOC135108414;LOC135101879
Organismal Systems	Digestive system	map04976	Bile secretion	5	gene-LOC135103850,gene-LOC135101879,gene-LOC135089171,gene-LOC135109694,gene-LOC135108990	LOC135089171;LOC135108990;LOC135109694;LOC135101879;LOC135103850
Organismal Systems	Digestive system	map04977	Vitamin digestion and absorption	1	gene-LOC135107553	LOC135107553
Organismal Systems	Digestive system	map04974	Protein digestion and absorption	6	gene-LOC135112057,gene-LOC135101278,gene-LOC135114146,gene-LOC135106060,gene-LOC135102901,gene-LOC135088787	LOC135101278;LOC135102901;LOC135088787;LOC135114146;LOC135106060;LOC135112057
Organismal Systems	Digestive system	map04975	Fat digestion and absorption	1	gene-LOC135096063	LOC135096063
Organismal Systems	Environmental adaptation	map04713	Circadian entrainment	23	gene-LOC135108414,gene-LOC135101879,gene-LOC135110270,gene-LOC135094428,gene-LOC135092481,gene-LOC135092483,gene-LOC135111251,gene-LOC135105253,gene-LOC135098075,gene-LOC135113016,gene-LOC135113017,gene-LOC135103165,gene-LOC135113524,gene-LOC135099560,gene-LOC135091228,gene-LOC135102457,gene-LOC135091233,gene-LOC135101854,gene-LOC135104708,gene-LOC135099501,gene-LOC135098079,gene-LOC135097250,gen…	LOC135091228;LOC135101854;LOC135104708;LOC135094428;LOC135101879;LOC135110270;LOC135113016;LOC135113017;LOC135113524;LOC135102457;LOC135109694;LOC135098075;LOC135098079;LOC135105253;LOC135091233;LOC135097250;LOC135111251;LOC135108414;LOC135103165;LOC135099560;LOC135099501;LOC135092481;LOC135092483
Organismal Systems	Environmental adaptation	map04710	Circadian rhythm	2	gene-LOC135106886,gene-LOC135095095,gene-LOC135095095	LOC135106886;LOC135095095
Organismal Systems	Environmental adaptation	map04711	Circadian rhythm - fly	2	gene-LOC135115327,gene-LOC135095095	LOC135115327;LOC135095095
Organismal Systems	Environmental adaptation	map04714	Thermogenesis	8	gene-LOC135115107,gene-LOC135100130,gene-LOC135101879,gene-LOC135088713,gene-LOC135109694,gene-LOC135114392,gene-LOC135116452,gene-LOC135093259	LOC135114392;LOC135093259;LOC135100130;LOC135088713;LOC135116452;LOC135115107;LOC135109694;LOC135101879
Organismal Systems	Excretory system	map04964	Proximal tubule bicarbonate reclamation	1	gene-LOC135106559	LOC135106559
Organismal Systems	Circulatory system	map04270	Vascular smooth muscle contraction	6	gene-LOC135108414,gene-LOC135101879,gene-LOC135104255,gene-LOC135116181,gene-LOC135094825,gene-LOC135116181,gene-LOC135109694	LOC135108414;LOC135116181;LOC135104255;LOC135094825;LOC135109694;LOC135101879
Organismal Systems	Nervous system	map04721	Synaptic vesicle cycle	8	gene-LOC135094760,gene-LOC135094574,gene-LOC135094761,gene-LOC135103688,gene-LOC135096280,gene-LOC135106506,gene-LOC135106378,gene-LOC135112334	LOC135112334;LOC135106378;LOC135094574;LOC135096280;LOC135094760;LOC135094761;LOC135106506;LOC135103688
Organismal Systems	Immune system	map04660	T cell receptor signaling pathway	1	gene-LOC135110270	LOC135110270
Organismal Systems	Immune system	map04622	RIG-I-like receptor signaling pathway	1	gene-LOC135107307	LOC135107307
Organismal Systems	Sensory system	map04750	Inflammatory mediator regulation of TRP channels	5	gene-LOC135101879,gene-LOC135104255,gene-LOC135109694,gene-LOC135108414,gene-LOC135103355	LOC135108414;LOC135109694;LOC135104255;LOC135101879;LOC135103355
Organismal Systems	Immune system	map04623	Cytosolic DNA-sensing pathway	2	gene-LOC135107307,gene-LOC135107307,gene-LOC135108104	LOC135108104;LOC135107307
Organismal Systems	Excretory system	map04966	Collecting duct acid secretion	1	gene-LOC135096280	LOC135096280
Organismal Systems	Excretory system	map04961	Endocrine and other factor-regulated calcium reabsorption	2	gene-LOC135112334,gene-LOC135109694	LOC135112334;LOC135109694
Organismal Systems	Excretory system	map04960	Aldosterone-regulated sodium reabsorption	1	gene-LOC135107619	LOC135107619
Organismal Systems	Endocrine system	map03320	PPAR signaling pathway	3	gene-LOC135103850,gene-LOC135088713,gene-LOC135104801	LOC135104801;LOC135088713;LOC135103850
Organismal Systems	Excretory system	map04962	Vasopressin-regulated water reabsorption	2	gene-LOC135103688,gene-LOC135109694	LOC135103688;LOC135109694
Organismal Systems	Immune system	map04621	NOD-like receptor signaling pathway	5	gene-LOC135114214,gene-LOC135102721,gene-LOC135108414,gene-LOC135107307,gene-LOC135102721,gene-LOC135089832	LOC135089832;LOC135107307;LOC135114214;LOC135108414;LOC135102721
Organismal Systems	Development and regeneration	map04380	Osteoclast differentiation	4	gene-LOC135114214,gene-LOC135108414,gene-LOC135110270,gene-LOC135110270,gene-LOC135102721	LOC135102721;LOC135114214;LOC135108414;LOC135110270
Organismal Systems	Immune system	map04624	Toll and Imd signaling pathway	2	gene-LOC135107307,gene-LOC135102721	LOC135107307;LOC135102721
Organismal Systems	Immune system	map04062	Chemokine signaling pathway	1	gene-LOC135101879	LOC135101879
Organismal Systems	Immune system	map04625	C-type lectin receptor signaling pathway	5	gene-LOC135114214,gene-LOC135107307,gene-LOC135091244,gene-LOC135108414,gene-LOC135116181	LOC135091244;LOC135107307;LOC135114214;LOC135108414;LOC135116181
Organismal Systems	Sensory system	map04740	Olfactory transduction	1	gene-LOC135109694	LOC135109694
Organismal Systems	Development and regeneration	map04361	Axon regeneration	6	gene-LOC135107619,gene-LOC135104540,gene-LOC135103421,gene-LOC135102047,gene-LOC135109694,gene-LOC135116181	LOC135104540;LOC135116181;LOC135107619;LOC135102047;LOC135103421;LOC135109694
Organismal Systems	Endocrine system	map04918	Thyroid hormone synthesis	4	gene-LOC135108414,gene-LOC135101879,gene-LOC135108281,gene-LOC135109694	LOC135108281;LOC135109694;LOC135101879;LOC135108414
Organismal Systems	Endocrine system	map04919	Thyroid hormone signaling pathway	5	gene-LOC135103850,gene-LOC135110528,gene-LOC135107307,gene-LOC135115107,gene-LOC135115304	LOC135115304;LOC135115107;LOC135110528;LOC135107307;LOC135103850
Organismal Systems	Endocrine system	map04910	Insulin signaling pathway	3	gene-LOC135114747,gene-LOC135109889,gene-LOC135107619	LOC135107619;LOC135114747;LOC135109889
Organismal Systems	Endocrine system	map04911	Insulin secretion	2	gene-LOC135101879,gene-LOC135109694	LOC135109694;LOC135101879
Organismal Systems	Endocrine system	map04912	GnRH signaling pathway	4	gene-LOC135105560,gene-LOC135101879,gene-LOC135108414,gene-LOC135109694	LOC135108414;LOC135109694;LOC135105560;LOC135101879
Organismal Systems	Endocrine system	map04913	Ovarian steroidogenesis	5	gene-LOC135101879,gene-LOC135107619,gene-LOC135107619,gene-LOC135091244,gene-LOC135103355,gene-LOC135109694	LOC135103355;LOC135091244;LOC135109694;LOC135107619;LOC135101879
Organismal Systems	Endocrine system	map04914	Progesterone-mediated oocyte maturation	2	gene-LOC135101879,gene-LOC135107619	LOC135107619;LOC135101879
Organismal Systems	Endocrine system	map04915	Estrogen signaling pathway	4	gene-LOC135101879,gene-LOC135108414,gene-LOC135110270,gene-LOC135109694	LOC135109694;LOC135108414;LOC135101879;LOC135110270
Organismal Systems	Endocrine system	map04916	Melanogenesis	3	gene-LOC135101879,gene-LOC135103746,gene-LOC135109694	LOC135103746;LOC135109694;LOC135101879
Organismal Systems	Endocrine system	map04917	Prolactin signaling pathway	4	gene-LOC135114747,gene-LOC135103541,gene-LOC135110270,gene-LOC135114747,gene-LOC135108398	LOC135103541;LOC135114747;LOC135108398;LOC135110270
Organismal Systems	Nervous system	map04720	Long-term potentiation	15	gene-LOC135105253,gene-LOC135098075,gene-LOC135113016,gene-LOC135113017,gene-LOC135103165,gene-LOC135113524,gene-LOC135099560,gene-LOC135091228,gene-LOC135102457,gene-LOC135091233,gene-LOC135101854,gene-LOC135104708,gene-LOC135099501,gene-LOC135098079,gene-LOC135108414	LOC135091228;LOC135098075;LOC135108414;LOC135113016;LOC135113017;LOC135103165;LOC135113524;LOC135099560;LOC135105253;LOC135102457;LOC135091233;LOC135101854;LOC135104708;LOC135099501;LOC135098079
Organismal Systems	Immune system	map04672	Intestinal immune network for IgA production	1	gene-LOC135113552	LOC135113552
Organismal Systems	Aging	map04213	Longevity regulating pathway - multiple species	3	gene-LOC135107619,gene-LOC135109889,gene-LOC135101879,gene-LOC135107619	LOC135107619;LOC135101879;LOC135109889
Organismal Systems	Aging	map04212	Longevity regulating pathway - worm	3	gene-LOC135107619,gene-LOC135093599,gene-LOC135096166	LOC135096166;LOC135093599;LOC135107619
Organismal Systems	Aging	map04211	Longevity regulating pathway	4	gene-LOC135107619,gene-LOC135109889,gene-LOC135101879,gene-LOC135107619,gene-LOC135102149	LOC135102149;LOC135107619;LOC135101879;LOC135109889
Organismal Systems	Endocrine system	map04935	Growth hormone synthesis, secretion and action	5	gene-LOC135114747,gene-LOC135108414,gene-LOC135101879,gene-LOC135110270,gene-LOC135109694	LOC135109694;LOC135114747;LOC135101879;LOC135108414;LOC135110270
Organismal Systems	Endocrine system	map04614	Renin-angiotensin system	3	gene-LOC135114979,gene-LOC135090181,gene-LOC135112057	LOC135114979;LOC135112057;LOC135090181
Organismal Systems	Immune system	map04613	Neutrophil extracellular trap formation	3	gene-LOC135089104,gene-LOC135114306,gene-LOC135115107	LOC135089104;LOC135115107;LOC135114306
Organismal Systems	Immune system	map04612	Antigen processing and presentation	1	gene-LOC135102215	LOC135102215
Organismal Systems	Immune system	map04611	Platelet activation	7	gene-LOC135101879,gene-LOC135105927,gene-LOC135115107,gene-LOC135115411,gene-LOC135108414,gene-LOC135116181,gene-LOC135109694	LOC135108414;LOC135116181;LOC135105927;LOC135115411;LOC135115107;LOC135109694;LOC135101879
Human Diseases	Infectious disease: bacterial	map05110	Vibrio cholerae infection	3	gene-LOC135096280,gene-LOC135115107,gene-LOC135109694	LOC135115107;LOC135109694;LOC135096280
Human Diseases	Infectious disease: bacterial	map05132	Salmonella infection	7	gene-LOC135092029,gene-LOC135110270,gene-LOC135115107,gene-LOC135102721,gene-LOC135107307,gene-LOC135108104,gene-LOC135107307,gene-LOC135100479,gene-LOC135102721	LOC135110270;LOC135108104;LOC135100479;LOC135102721;LOC135115107;LOC135107307;LOC135092029
Human Diseases	Cancer: specific types	map05224	Breast cancer	3	gene-LOC135107619,gene-LOC135094460,gene-LOC135110270	LOC135107619;LOC135094460;LOC135110270
Human Diseases	Cancer: specific types	map05226	Gastric cancer	3	gene-LOC135094460,gene-LOC135103850,gene-LOC135110981	LOC135110981;LOC135094460;LOC135103850
Human Diseases	Substance dependence	map05030	Cocaine addiction	2	gene-LOC135108462,gene-LOC135109694	LOC135108462;LOC135109694
Human Diseases	Endocrine and metabolic disease	map04930	Type II diabetes mellitus	2	gene-LOC135114747,gene-LOC135107619	LOC135107619;LOC135114747
Human Diseases	Substance dependence	map05031	Amphetamine addiction	17	gene-LOC135110270,gene-LOC135105253,gene-LOC135098075,gene-LOC135113016,gene-LOC135113017,gene-LOC135103165,gene-LOC135113524,gene-LOC135099560,gene-LOC135091228,gene-LOC135102457,gene-LOC135091233,gene-LOC135101854,gene-LOC135104708,gene-LOC135099501,gene-LOC135098079,gene-LOC135097250,gene-LOC135109694	LOC135091228;LOC135098075;LOC135110270;LOC135113016;LOC135113017;LOC135103165;LOC135109694;LOC135113524;LOC135099560;LOC135105253;LOC135102457;LOC135091233;LOC135101854;LOC135104708;LOC135097250;LOC135099501;LOC135098079
Human Diseases	Infectious disease: bacterial	map05120	Epithelial cell signaling in Helicobacter pylori infection	4	gene-LOC135096280,gene-LOC135107307,gene-LOC135093237,gene-LOC135093248	LOC135093248;LOC135107307;LOC135093237;LOC135096280
Human Diseases	Endocrine and metabolic disease	map04950	Maturity onset diabetes of the young	2	gene-LOC135113712,gene-LOC135113712,gene-LOC135092963	LOC135113712;LOC135092963
Human Diseases	Substance dependence	map05032	Morphine addiction	6	gene-LOC135094760,gene-LOC135094574,gene-LOC135094761,gene-LOC135101879,gene-LOC135094825,gene-LOC135109694	LOC135094761;LOC135094825;LOC135094574;LOC135094760;LOC135109694;LOC135101879
Human Diseases	Substance dependence	map05033	Nicotine addiction	18	gene-LOC135105253,gene-LOC135098075,gene-LOC135113016,gene-LOC135113017,gene-LOC135103165,gene-LOC135113524,gene-LOC135099560,gene-LOC135091228,gene-LOC135102457,gene-LOC135091233,gene-LOC135101854,gene-LOC135104708,gene-LOC135099501,gene-LOC135098079,gene-LOC135097250,gene-LOC135094760,gene-LOC135094574,gene-LOC135094761	LOC135091228;LOC135094574;LOC135098075;LOC135094761;LOC135113016;LOC135113017;LOC135103165;LOC135113524;LOC135099560;LOC135105253;LOC135102457;LOC135091233;LOC135101854;LOC135104708;LOC135097250;LOC135099501;LOC135094760;LOC135098079
Human Diseases	Infectious disease: parasitic	map05140	Leishmaniasis	5	gene-LOC135115411,gene-LOC135102721,gene-LOC135113552,gene-LOC135110270,gene-LOC135091244	LOC135113552;LOC135091244;LOC135110270;LOC135115411;LOC135102721
Human Diseases	Infectious disease: parasitic	map05142	Chagas disease	3	gene-LOC135107307,gene-LOC135110270,gene-LOC135109694,gene-LOC135109694	LOC135109694;LOC135107307;LOC135110270
Human Diseases	Infectious disease: parasitic	map05145	Toxoplasmosis	3	gene-LOC135107307,gene-LOC135107307,gene-LOC135115411,gene-LOC135107307,gene-LOC135102721	LOC135107307;LOC135115411;LOC135102721
Human Diseases	Infectious disease: parasitic	map05146	Amoebiasis	2	gene-LOC135107307,gene-LOC135109694,gene-LOC135109694	LOC135109694;LOC135107307
Human Diseases	Infectious disease: bacterial	map05152	Tuberculosis	3	gene-LOC135107307,gene-LOC135107307,gene-LOC135107307,gene-LOC135116181,gene-LOC135088783	LOC135116181;LOC135107307;LOC135088783
Human Diseases	Cancer: overview	map05205	Proteoglycans in cancer	9	gene-LOC135115107,gene-LOC135111126,gene-LOC135114741,gene-LOC135108414,gene-LOC135100963,gene-LOC135107307,gene-LOC135107619,gene-LOC135116181,gene-LOC135115411	LOC135108414;LOC135114741;LOC135107619;LOC135115411;LOC135111126;LOC135100963;LOC135115107;LOC135107307;LOC135116181
Human Diseases	Cancer: overview	map05231	Choline metabolism in cancer	4	gene-LOC135105560,gene-LOC135110270,gene-LOC135103421,gene-LOC135109889	LOC135109889;LOC135103421;LOC135105560;LOC135110270
Human Diseases	Infectious disease: bacterial	map05135	Yersinia infection	7	gene-LOC135115411,gene-LOC135100963,gene-LOC135102721,gene-LOC135110270,gene-LOC135115107,gene-LOC135113552,gene-LOC135116181	LOC135110270;LOC135116181;LOC135102721;LOC135115411;LOC135115107;LOC135100963;LOC135113552
Human Diseases	Infectious disease: bacterial	map05134	Legionellosis	2	gene-LOC135108104,gene-LOC135107307,gene-LOC135107307,gene-LOC135107307	LOC135108104;LOC135107307
Human Diseases	Infectious disease: bacterial	map05131	Shigellosis	11	gene-LOC135115107,gene-LOC135102721,gene-LOC135095069,gene-LOC135108414,gene-LOC135100963,gene-LOC135094428,gene-LOC135092481,gene-LOC135092483,gene-LOC135111251,gene-LOC135114306,gene-LOC135115411,gene-LOC135102721	LOC135108414;LOC135092481;LOC135102721;LOC135095069;LOC135115411;LOC135100963;LOC135115107;LOC135094428;LOC135114306;LOC135092483;LOC135111251
Human Diseases	Infectious disease: bacterial	map05130	Pathogenic Escherichia coli infection	8	gene-LOC135102721,gene-LOC135108104,gene-LOC135107307,gene-LOC135107307,gene-LOC135115411,gene-LOC135092029,gene-LOC135110270,gene-LOC135107307,gene-LOC135102721,gene-LOC135115107,gene-LOC135116181,gene-LOC135116181	LOC135110270;LOC135108104;LOC135116181;LOC135115411;LOC135102721;LOC135115107;LOC135107307;LOC135092029
Human Diseases	Infectious disease: bacterial	map05133	Pertussis	6	gene-LOC135108104,gene-LOC135115411,gene-LOC135100963,gene-LOC135114214,gene-LOC135110270,gene-LOC135107307	LOC135114214;LOC135110270;LOC135108104;LOC135115411;LOC135100963;LOC135107307
Human Diseases	Cancer: specific types	map05221	Acute myeloid leukemia	1	gene-LOC135109889	LOC135109889
Human Diseases	Cancer: specific types	map05223	Non-small cell lung cancer	2	gene-LOC135103850,gene-LOC135107307	LOC135107307;LOC135103850
Human Diseases	Cancer: specific types	map05222	Small cell lung cancer	5	gene-LOC135103850,gene-LOC135111058,gene-LOC135107307,gene-LOC135115411,gene-LOC135091244,gene-LOC135107307	LOC135111058;LOC135091244;LOC135107307;LOC135115411;LOC135103850
Human Diseases	Drug resistance: antineoplastic	map01522	Endocrine resistance	4	gene-LOC135107619,gene-LOC135101879,gene-LOC135110270,gene-LOC135109694	LOC135109694;LOC135107619;LOC135101879;LOC135110270
Human Diseases	Cardiovascular disease	map05418	Fluid shear stress and atherosclerosis	3	gene-LOC135110270,gene-LOC135115107,gene-LOC135093599	LOC135115107;LOC135093599;LOC135110270
Human Diseases	Cardiovascular disease	map05417	Lipid and atherosclerosis	11	gene-LOC135108104,gene-LOC135103850,gene-LOC135107307,gene-LOC135107307,gene-LOC135110270,gene-LOC135107307,gene-LOC135096553,gene-LOC135096551,gene-LOC135096570,gene-LOC135094720,gene-LOC135102721,gene-LOC135108414,gene-LOC135103355	LOC135108414;LOC135096570;LOC135094720;LOC135110270;LOC135108104;LOC135096551;LOC135102721;LOC135096553;LOC135103355;LOC135103850;LOC135107307
Human Diseases	Cardiovascular disease	map05414	Dilated cardiomyopathy	6	gene-LOC135101879,gene-LOC135115411,gene-LOC135100963,gene-LOC135113552,gene-LOC135115107,gene-LOC135100963,gene-LOC135109694	LOC135115411;LOC135115107;LOC135100963;LOC135109694;LOC135101879;LOC135113552
Human Diseases	Cardiovascular disease	map05415	Diabetic cardiomyopathy	4	gene-LOC135100130,gene-LOC135107619,gene-LOC135115304,gene-LOC135089104	LOC135115304;LOC135089104;LOC135107619;LOC135100130
Human Diseases	Cardiovascular disease	map05412	Arrhythmogenic right ventricular cardiomyopathy	5	gene-LOC135115411,gene-LOC135100963,gene-LOC135113552,gene-LOC135110981,gene-LOC135115107,gene-LOC135100963	LOC135100963;LOC135115107;LOC135110981;LOC135115411;LOC135113552
Human Diseases	Cardiovascular disease	map05410	Hypertrophic cardiomyopathy	4	gene-LOC135115411,gene-LOC135100963,gene-LOC135113552,gene-LOC135115107,gene-LOC135100963	LOC135100963;LOC135115107;LOC135115411;LOC135113552
Human Diseases	Infectious disease: viral	map05169	Epstein-Barr virus infection	5	gene-LOC135103541,gene-LOC135107307,gene-LOC135107307,gene-LOC135114214,gene-LOC135107307,gene-LOC135102721,gene-LOC135091276	LOC135107307;LOC135091276;LOC135103541;LOC135114214;LOC135102721
Human Diseases	Drug resistance: antineoplastic	map01524	Platinum drug resistance	2	gene-LOC135107307,gene-LOC135107307,gene-LOC135107307,gene-LOC135093599	LOC135093599;LOC135107307
Human Diseases	Cancer: overview	map05235	PD-L1 expression and PD-1 checkpoint pathway in cancer	1	gene-LOC135110270	LOC135110270
Human Diseases	Neurodegenerative disease	map05020	Prion disease	10	gene-LOC135092029,gene-LOC135100130,gene-LOC135091276,gene-LOC135108414,gene-LOC135107307,gene-LOC135107307,gene-LOC135089104,gene-LOC135096553,gene-LOC135096551,gene-LOC135096570,gene-LOC135094720	LOC135091276;LOC135108414;LOC135096553;LOC135096551;LOC135100130;LOC135089104;LOC135094720;LOC135107307;LOC135092029;LOC135096570
Human Diseases	Infectious disease: viral	map05166	Human T-cell leukemia virus 1 infection	6	gene-LOC135110270,gene-LOC135111758,gene-LOC135103541,gene-LOC135101879,gene-LOC135110270,gene-LOC135089104,gene-LOC135098170	LOC135111758;LOC135110270;LOC135089104;LOC135103541;LOC135101879;LOC135098170
Human Diseases	Infectious disease: viral	map05167	Kaposi sarcoma-associated herpesvirus infection	5	gene-LOC135108414,gene-LOC135114214,gene-LOC135107307,gene-LOC135107307,gene-LOC135110270,gene-LOC135091244,gene-LOC135107307	LOC135091244;LOC135107307;LOC135114214;LOC135108414;LOC135110270
Human Diseases	Infectious disease: viral	map05164	Influenza A	6	gene-LOC135114214,gene-LOC135107307,gene-LOC135107307,gene-LOC135089104,gene-LOC135107307,gene-LOC135115107,gene-LOC135111758,gene-LOC135101278	LOC135114214;LOC135111758;LOC135101278;LOC135089104;LOC135115107;LOC135107307
Human Diseases	Infectious disease: viral	map05165	Human papillomavirus infection	12	gene-LOC135096280,gene-LOC135091244,gene-LOC135113552,gene-LOC135114214,gene-LOC135109889,gene-LOC135103541,gene-LOC135100963,gene-LOC135107307,gene-LOC135102901,gene-LOC135109694,gene-LOC135088787,gene-LOC135107307,gene-LOC135115411,gene-LOC135100963	LOC135114214;LOC135100963;LOC135109889;LOC135107307;LOC135088787;LOC135102901;LOC135115411;LOC135096280;LOC135113552;LOC135091244;LOC135109694;LOC135103541
Human Diseases	Infectious disease: viral	map05162	Measles	9	gene-LOC135103541,gene-LOC135107307,gene-LOC135107307,gene-LOC135114214,gene-LOC135110270,gene-LOC135107307,gene-LOC135096553,gene-LOC135096551,gene-LOC135096570,gene-LOC135094720,gene-LOC135102721	LOC135114214;LOC135094720;LOC135110270;LOC135096553;LOC135103541;LOC135096551;LOC135102721;LOC135107307;LOC135096570
Human Diseases	Infectious disease: viral	map05163	Human cytomegalovirus infection	7	gene-LOC135109889,gene-LOC135107307,gene-LOC135107307,gene-LOC135101879,gene-LOC135091244,gene-LOC135107307,gene-LOC135108414,gene-LOC135116181,gene-LOC135116181,gene-LOC135109694	LOC135108414;LOC135109889;LOC135116181;LOC135091244;LOC135109694;LOC135107307;LOC135101879
Human Diseases	Infectious disease: viral	map05160	Hepatitis C	7	gene-LOC135114214,gene-LOC135103850,gene-LOC135107307,gene-LOC135107307,gene-LOC135107307,gene-LOC135096553,gene-LOC135096551,gene-LOC135096570,gene-LOC135094720	LOC135096570;LOC135094720;LOC135096553;LOC135096551;LOC135103850;LOC135107307;LOC135114214
Human Diseases	Infectious disease: viral	map05161	Hepatitis B	3	gene-LOC135107307,gene-LOC135107307,gene-LOC135110270,gene-LOC135107307,gene-LOC135102721	LOC135102721;LOC135107307;LOC135110270
Human Diseases	Infectious disease: viral	map05168	Herpes simplex virus 1 infection	34	gene-LOC135094442,gene-LOC135094441,gene-LOC135094440,gene-LOC135094434,gene-LOC135111640,gene-LOC135090515,gene-LOC135090507,gene-LOC135091098,gene-LOC135111638,gene-LOC135111639,gene-LOC135106269,gene-LOC135094435,gene-LOC135091100,gene-LOC135094438,gene-LOC135111633,gene-LOC135088969,gene-LOC135091104,gene-LOC135111632,gene-LOC135090329,gene-LOC135114214,gene-LOC135107307,gene-LOC135107307,gen…	LOC135094434;LOC135095546;LOC135090515;LOC135091098;LOC135091100;LOC135088969;LOC135096570;LOC135094720;LOC135096553;LOC135095145;LOC135096551;LOC135091734;LOC135089016;LOC135111638;LOC135111639;LOC135102721;LOC135107307;LOC135102626;LOC135111632;LOC135111633;LOC135109889;LOC135090507;LOC135106269;LOC135094435;LOC135100963;LOC135094438;LOC135091104;LOC135090329;LOC135094442;LOC135094441;LOC135094…
Human Diseases	Cardiovascular disease	map05416	Viral myocarditis	2	gene-LOC135115107,gene-LOC135107307,gene-LOC135107307,gene-LOC135107307	LOC135115107;LOC135107307
Human Diseases	Neurodegenerative disease	map05012	Parkinson disease	15	gene-LOC135114034,gene-LOC135092029,gene-LOC135100130,gene-LOC135091276,gene-LOC135108414,gene-LOC135107307,gene-LOC135109694,gene-LOC135109694,gene-LOC135107307,gene-LOC135089104,gene-LOC135108462,gene-LOC135096553,gene-LOC135096551,gene-LOC135096570,gene-LOC135094720,gene-LOC135104387,gene-LOC135111651	LOC135094720;LOC135091276;LOC135108414;LOC135096553;LOC135096551;LOC135111651;LOC135114034;LOC135100130;LOC135108462;LOC135104387;LOC135089104;LOC135109694;LOC135107307;LOC135092029;LOC135096570
Human Diseases	Neurodegenerative disease	map05010	Alzheimer disease	19	gene-LOC135092029,gene-LOC135091244,gene-LOC135094460,gene-LOC135100130,gene-LOC135091276,gene-LOC135107619,gene-LOC135094885,gene-LOC135095069,gene-LOC135108414,gene-LOC135107307,gene-LOC135107307,gene-LOC135107307,gene-LOC135089104,gene-LOC135096553,gene-LOC135096551,gene-LOC135096570,gene-LOC135094720,gene-LOC135108104,gene-LOC135093237,gene-LOC135111651,gene-LOC135102149	LOC135091276;LOC135094885;LOC135096553;LOC135096551;LOC135111651;LOC135107619;LOC135100130;LOC135108414;LOC135095069;LOC135102149;LOC135108104;LOC135089104;LOC135093237;LOC135091244;LOC135094720;LOC135107307;LOC135094460;LOC135092029;LOC135096570
Human Diseases	Neurodegenerative disease	map05016	Huntington disease	27	gene-LOC135092029,gene-LOC135105253,gene-LOC135098075,gene-LOC135113016,gene-LOC135113017,gene-LOC135103165,gene-LOC135113524,gene-LOC135099560,gene-LOC135091228,gene-LOC135102457,gene-LOC135091233,gene-LOC135101854,gene-LOC135104708,gene-LOC135099501,gene-LOC135098079,gene-LOC135097250,gene-LOC135100130,gene-LOC135091276,gene-LOC135094885,gene-LOC135095069,gene-LOC135108414,gene-LOC135108281,gen…	LOC135091228;LOC135095069;LOC135101854;LOC135104708;LOC135091276;LOC135113016;LOC135113017;LOC135113524;LOC135102457;LOC135100479;LOC135107307;LOC135102149;LOC135098075;LOC135108281;LOC135098079;LOC135105253;LOC135091233;LOC135097250;LOC135108414;LOC135094885;LOC135103165;LOC135100130;LOC135099560;LOC135112334;LOC135099501;LOC135089104;LOC135092029
Human Diseases	Neurodegenerative disease	map05014	Amyotrophic lateral sclerosis	35	gene-LOC135105238,gene-LOC135112540,gene-LOC135092029,gene-LOC135105253,gene-LOC135098075,gene-LOC135113016,gene-LOC135113017,gene-LOC135103165,gene-LOC135113524,gene-LOC135099560,gene-LOC135091228,gene-LOC135102457,gene-LOC135091233,gene-LOC135101854,gene-LOC135104708,gene-LOC135099501,gene-LOC135098079,gene-LOC135115107,gene-LOC135100130,gene-LOC135091276,gene-LOC135094885,gene-LOC135095069,gen…	LOC135095768;LOC135091228;LOC135095069;LOC135101854;LOC135104708;LOC135099560;LOC135096553;LOC135113713;LOC135091276;LOC135094720;LOC135113016;LOC135113017;LOC135096551;LOC135113524;LOC135102457;LOC135100479;LOC135107307;LOC135102149;LOC135098075;LOC135105238;LOC135108281;LOC135098079;LOC135105253;LOC135091233;LOC135115107;LOC135096570;LOC135115327;LOC135094885;LOC135103165;LOC135112374;LOC135100…
Human Diseases	Endocrine and metabolic disease	map04932	Non-alcoholic fatty liver disease	10	gene-LOC135115397,gene-LOC135108104,gene-LOC135103850,gene-LOC135107307,gene-LOC135110270,gene-LOC135107307,gene-LOC135096553,gene-LOC135096551,gene-LOC135096570,gene-LOC135094720,gene-LOC135107619	LOC135096570;LOC135094720;LOC135110270;LOC135108104;LOC135096551;LOC135107619;LOC135096553;LOC135115397;LOC135103850;LOC135107307
Human Diseases	Drug resistance: antineoplastic	map01521	EGFR tyrosine kinase inhibitor resistance	2	gene-LOC135107619,gene-LOC135109889	LOC135107619;LOC135109889
Human Diseases	Neurodegenerative disease	map05017	Spinocerebellar ataxia	23	gene-LOC135097250,gene-LOC135091276,gene-LOC135094885,gene-LOC135095069,gene-LOC135108414,gene-LOC135115327,gene-LOC135111429,gene-LOC135105253,gene-LOC135098075,gene-LOC135113016,gene-LOC135113017,gene-LOC135103165,gene-LOC135113524,gene-LOC135099560,gene-LOC135091228,gene-LOC135102457,gene-LOC135091233,gene-LOC135101854,gene-LOC135104708,gene-LOC135099501,gene-LOC135098079,gene-LOC135089104,gen…	LOC135091228;LOC135095069;LOC135101854;LOC135104708;LOC135091276;LOC135111429;LOC135113017;LOC135113524;LOC135102457;LOC135102149;LOC135098075;LOC135098079;LOC135105253;LOC135091233;LOC135097250;LOC135115327;LOC135094885;LOC135108414;LOC135103165;LOC135099560;LOC135113016;LOC135099501;LOC135089104
Human Diseases	Cancer: specific types	map05214	Glioma	1	gene-LOC135107619	LOC135107619
Human Diseases	Cancer: specific types	map05215	Prostate cancer	2	gene-LOC135107619,gene-LOC135107307	LOC135107307;LOC135107619
Human Diseases	Cancer: specific types	map05216	Thyroid cancer	1	gene-LOC135103850	LOC135103850
Human Diseases	Cancer: specific types	map05210	Colorectal cancer	2	gene-LOC135107307,gene-LOC135110270,gene-LOC135107307	LOC135107307;LOC135110270
Human Diseases	Cancer: specific types	map05211	Renal cell carcinoma	1	gene-LOC135110306	LOC135110306
Human Diseases	Cancer: specific types	map05212	Pancreatic cancer	2	gene-LOC135105560,gene-LOC135107307	LOC135107307;LOC135105560
Human Diseases	Cancer: specific types	map05213	Endometrial cancer	2	gene-LOC135107307,gene-LOC135110981	LOC135110981;LOC135107307
Human Diseases	Cancer: specific types	map05218	Melanoma	1	gene-LOC135107619	LOC135107619
Human Diseases	Cancer: specific types	map05219	Bladder cancer	4	gene-LOC135094428,gene-LOC135092481,gene-LOC135092483,gene-LOC135111251	LOC135094428;LOC135092481;LOC135092483;LOC135111251
Human Diseases	Endocrine and metabolic disease	map04933	AGE-RAGE signaling pathway in diabetic complications	1	gene-LOC135107307	LOC135107307
Human Diseases	Drug resistance: antineoplastic	map01523	Antifolate resistance	2	gene-LOC135093708,gene-LOC135108990	LOC135108990;LOC135093708
Human Diseases	Infectious disease: viral	map05171	Coronavirus disease - COVID-19	4	gene-LOC135110270,gene-LOC135114214,gene-LOC135102721,gene-LOC135093237	LOC135102721;LOC135114214;LOC135093237;LOC135110270
Human Diseases	Infectious disease: viral	map05170	Human immunodeficiency virus 1 infection	5	gene-LOC135107065,gene-LOC135108414,gene-LOC135107307,gene-LOC135107307,gene-LOC135110270,gene-LOC135107307,gene-LOC135102721	LOC135102721;LOC135107065;LOC135107307;LOC135108414;LOC135110270
Human Diseases	Cancer: overview	map05207	Chemical carcinogenesis - receptor activation	10	gene-LOC135103850,gene-LOC135101879,gene-LOC135110270,gene-LOC135112832,gene-LOC135112829,gene-LOC135098254,gene-LOC135109889,gene-LOC135089171,gene-LOC135093599,gene-LOC135109694	LOC135112832;LOC135098254;LOC135110270;LOC135089171;LOC135093599;LOC135109889;LOC135112829;LOC135103850;LOC135109694;LOC135101879
Human Diseases	Cancer: overview	map05206	MicroRNAs in cancer	12	gene-LOC135114741,gene-LOC135103541,gene-LOC135100963,gene-LOC135090203,gene-LOC135091244,gene-LOC135107307,gene-LOC135094428,gene-LOC135092481,gene-LOC135092483,gene-LOC135111251,gene-LOC135094518,gene-LOC135097359	LOC135107307;LOC135114741;LOC135092481;LOC135094518;LOC135090203;LOC135094428;LOC135100963;LOC135091244;LOC135097359;LOC135103541;LOC135092483;LOC135111251
Human Diseases	Cancer: overview	map05204	Chemical carcinogenesis - DNA adducts	6	gene-LOC135089171,gene-LOC135091244,gene-LOC135093599,gene-LOC135112832,gene-LOC135112829,gene-LOC135098254	LOC135112832;LOC135098254;LOC135089171;LOC135093599;LOC135112829;LOC135091244
Human Diseases	Cancer: overview	map05203	Viral carcinogenesis	6	gene-LOC135102792,gene-LOC135103541,gene-LOC135107307,gene-LOC135114214,gene-LOC135107307,gene-LOC135111429,gene-LOC135098170	LOC135102792;LOC135114214;LOC135111429;LOC135107307;LOC135103541;LOC135098170
Human Diseases	Cancer: overview	map05202	Transcriptional misregulation in cancer	9	gene-LOC135103541,gene-LOC135103850,gene-LOC135093583,gene-LOC135111603,gene-LOC135114306,gene-LOC135097250,gene-LOC135109182,gene-LOC135093086,gene-LOC135107619	LOC135103541;LOC135103850;LOC135107619;LOC135109182;LOC135093086;LOC135111603;LOC135097250;LOC135093583;LOC135114306
Human Diseases	Cancer: overview	map05200	Pathways in cancer	22	gene-LOC135105560,gene-LOC135110270,gene-LOC135091244,gene-LOC135110981,gene-LOC135116181,gene-LOC135111058,gene-LOC135116181,gene-LOC135103541,gene-LOC135094460,gene-LOC135103850,gene-LOC135101879,gene-LOC135094428,gene-LOC135092481,gene-LOC135092483,gene-LOC135111251,gene-LOC135107307,gene-LOC135110306,gene-LOC135107619,gene-LOC135093599,gene-LOC135109694,gene-LOC135108104,gene-LOC135107307,gen…	LOC135108104;LOC135107619;LOC135110981;LOC135094428;LOC135091244;LOC135103541;LOC135094460;LOC135101879;LOC135110270;LOC135116181;LOC135103850;LOC135109694;LOC135107307;LOC135111058;LOC135115411;LOC135105560;LOC135111251;LOC135110306;LOC135092781;LOC135093599;LOC135092481;LOC135092483
Human Diseases	Immune disease	map05322	Systemic lupus erythematosus	2	gene-LOC135114306,gene-LOC135107647	LOC135114306;LOC135107647
Human Diseases	Immune disease	map05323	Rheumatoid arthritis	3	gene-LOC135111603,gene-LOC135110270,gene-LOC135096280	LOC135096280;LOC135111603;LOC135110270
Human Diseases	Cancer: overview	map05208	Chemical carcinogenesis - reactive oxygen species	6	gene-LOC135105560,gene-LOC135100130,gene-LOC135110270,gene-LOC135093599,gene-LOC135089104,gene-LOC135110912	LOC135110270;LOC135093599;LOC135100130;LOC135089104;LOC135110912;LOC135105560
Human Diseases	Cancer: specific types	map05225	Hepatocellular carcinoma	4	gene-LOC135107619,gene-LOC135094460,gene-LOC135115107,gene-LOC135093599	LOC135115107;LOC135107619;LOC135094460;LOC135093599
Human Diseases	Infectious disease: bacterial	map05100	Bacterial invasion of epithelial cells	4	gene-LOC135115411,gene-LOC135100963,gene-LOC135110981,gene-LOC135115107	LOC135100963;LOC135110981;LOC135115411;LOC135115107
Human Diseases	Substance dependence	map05034	Alcoholism	4	gene-LOC135097399,gene-LOC135108462,gene-LOC135114306,gene-LOC135109694	LOC135108462;LOC135109694;LOC135114306;LOC135097399
Human Diseases	Neurodegenerative disease	map05022	Pathways of neurodegeneration - multiple diseases	37	gene-LOC135105238,gene-LOC135114034,gene-LOC135092029,gene-LOC135091244,gene-LOC135105253,gene-LOC135098075,gene-LOC135113016,gene-LOC135113017,gene-LOC135103165,gene-LOC135113524,gene-LOC135099560,gene-LOC135091228,gene-LOC135102457,gene-LOC135091233,gene-LOC135101854,gene-LOC135104708,gene-LOC135099501,gene-LOC135098079,gene-LOC135097250,gene-LOC135091276,gene-LOC135094885,gene-LOC135095069,gen…	LOC135108104;LOC135091228;LOC135095069;LOC135101854;LOC135104708;LOC135091244;LOC135094460;LOC135091276;LOC135094720;LOC135113016;LOC135113017;LOC135096551;LOC135114034;LOC135113524;LOC135102457;LOC135100479;LOC135107307;LOC135102149;LOC135098075;LOC135104387;LOC135105238;LOC135108281;LOC135098079;LOC135105253;LOC135091233;LOC135097250;LOC135096570;LOC135115327;LOC135108414;LOC135094885;LOC135103…
Human Diseases	Endocrine and metabolic disease	map04936	Alcoholic liver disease	2	gene-LOC135102721,gene-LOC135107307,gene-LOC135107307,gene-LOC135102721	LOC135107307;LOC135102721
Human Diseases	Endocrine and metabolic disease	map04934	Cushing syndrome	4	gene-LOC135101879,gene-LOC135108414,gene-LOC135093583,gene-LOC135109694	LOC135109694;LOC135093583;LOC135108414;LOC135101879
Human Diseases	Endocrine and metabolic disease	map04931	Insulin resistance	3	gene-LOC135115397,gene-LOC135107619,gene-LOC135115304	LOC135115304;LOC135107619;LOC135115397
